# Supplementary material for: p66α Suppresses Breast Cancer Cell Growth and Migration by Acting as Co-Activator of p53
Source: Cells. 2021 Dec 20;10(12):3593. doi: 10.3390/cells10123593 (PMC8700327; doi:10.3390/cells10123593)
Supplement: Supplementary file 1 [file cells-10-03593-s001.zip]

Archive with 1 entries (1 files):
- cells-1438565-supplementary.pdf
